# Supplementary material for: A Bayesian Inference Based Computational Tool for Parametric and Nonparametric Medical Diagnosis
Source: Diagnostics (Basel). 2023 Oct 5;13(19):3135. doi: 10.3390/diagnostics13193135 (PMC10572594; doi:10.3390/diagnostics13193135)
Supplement: Supplementary file 1 [file diagnostics-13-03135-s001.zip]

Archive with 3 entries (3 files):
- BayesianDiagnosis.nb
- S1.pdf
- S2.pdf
